# Supplementary material for: Potential Therapeutic Targets in Obesity, Sleep Apnea, Diabetes, and Fatty Liver Disease
Source: J Clin Med. 2024 Apr 12;13(8):2231. doi: 10.3390/jcm13082231 (PMC11050527; doi:10.3390/jcm13082231)
Supplement: Supplementary file 1 [file jcm-13-02231-s001.zip]

Archive with 1 entries (1 files):
- jcm-2912940-supplementary.pdf
